# Supplementary material for: Fabrication of Biomass Derived Pt-Ni Bimetallic Catalyst and Its Selective Hydrogenation for 4-Nitrostyrene
Source: Nanomaterials (Basel). 2022 Aug 27;12(17):2968. doi: 10.3390/nano12172968 (PMC9457902; doi:10.3390/nano12172968)
Supplement: Supplementary file 1 [file nanomaterials-12-02968-s001.zip]

Archive with 1 entries (1 files):
- nanomaterials-1846034-supplementary.pdf
